# Supplementary material for: A Randomized, Controlled Study to Investigate How Bovine Colostrum Fortification of Human Milk Affects Bowel Habits in Preterm Infants (FortiColos Study)
Source: Nutrients. 2022 Nov 10;14(22):4756. doi: 10.3390/nu14224756 (PMC9696900; doi:10.3390/nu14224756)
Supplement: Supplementary file 1 [file nutrients-14-04756-s001.zip]

Archive with 1 entries (1 files):
- nutrients-1996160-supplementary.pdf
